# Supplementary material for: Epidemiological and Molecular Surveillance of Aichi Virus A at Different Stages of Sewage Treatment: A One-Year Study in the Southeast of Brazil
Source: Viruses. 2025 May 21;17(5):736. doi: 10.3390/v17050736 (PMC12115472; doi:10.3390/v17050736)
Supplement: Supplementary file 1 [file viruses-17-00736-s001.zip]

Archive with 1 entries (1 files):
- viruses-3576033-supplementary.pdf
